# Supplementary material for: Atovaquone Suppresses the Growth of Metastatic Triple-Negative Breast Tumors in Lungs and Brain by Inhibiting Integrin/FAK Signaling Axis
Source: Pharmaceuticals (Basel). 2021 May 28;14(6):521. doi: 10.3390/ph14060521 (PMC8229709; doi:10.3390/ph14060521)
Supplement: Supplementary file 1 [file pharmaceuticals-14-00521-s001.zip]

Archive with 1 entries (1 files):
- pharmaceuticals-1126162-supplementary.pptx
